# Supplementary material for: Exogenous leptin affects sperm parameters and impairs blood testis barrier integrity in adult male mice
Source: Reprod Biol Endocrinol. 2018 May 31;16:55. doi: 10.1186/s12958-018-0368-4 (PMC5984414; doi:10.1186/s12958-018-0368-4)
Supplement: Supplementary file 1 — Table 1. Antibodies used for western blot and immunofluorescence in this study. (XLSX 8 kb) [file 12958_2018_368_MOESM1_ESM.xlsx]

## Sheet: Sheet1
Antibodies used for Western blot and immunofluorescence in this study.
Antibody	Vendor	Catalog Number	Application	Working Dilution
Rabbit anti- claudin 5	Invitrogen	34-1600	WB/IF	1:150 (WB)
				1:50 (IF)
Rabbit anti- occludin	Proteintech	21773-1-AP	WB/IF	1:600 (WB)
				1:50 (IF)
Rabbit anti- ZO-1	Proteintech	27260-1-AP	WB/IF	1:600 (WB)
				1:50 (IF)
Mouse anti- β- Actin	Proteintech	60008-1-Ig	WB	1:5000 (WB)
