# Supplementary material for: Exogenous leptin affects sperm parameters and impairs blood testis barrier integrity in adult male mice
Source: Reprod Biol Endocrinol. 2018 May 31;16:55. doi: 10.1186/s12958-018-0368-4 (PMC5984414; doi:10.1186/s12958-018-0368-4)
Supplement: Supplementary file 2 — Table 2. Primers used for PCR in this study. (XLSX 9 kb) [file 12958_2018_368_MOESM2_ESM.xlsx]

## Sheet: Sheet1
Primers used for PCR in this study.
Gene	Primer sequence (5’→ 3’)	Size (bp)	Reference
Androgen receptor	F: GCTCACCAAGCTCCTGGATT	105	NM_013476.4
	R: TCAGGAAAGTCCACGCTCAC
β-Actin	F: AACAGTCCGCCTAGAAGCAC	281	NM_007393.5
	R: CGTTGACATCCGTAAAGACC
Cyp11a1	F: GCTGGAAGGTGTAGCTCAGG	224	NM_019779.4
	R: CACTGGTGTGGAACATCTGG
Leptin receptor	F: CCAAAATTCTGACTAGTGTTGGATCGA	471	El-Hefnawy et al [35]
	R: AGCCGTCTCTCTGTAAGACGCAGT
Sf-1	F: GCCAGGAGTTCGTCTGTCTC	184	Woods et al [36]
	R: ACCTCCACCAGGCACAATAG
Star	F: TCCTCGCTACGTTCAAGCTG	155	NM_011485.5
	R: ACGTCGAACTTGACCCATCC
